# Supplementary material for: Development and validation of a TRP-related gene signature for overall survival prediction in lung adenocarcinoma
Source: Front Genet. 2022 Sep 15;13:905650. doi: 10.3389/fgene.2022.905650 (PMC9521679; doi:10.3389/fgene.2022.905650)
Supplement: Supplementary file 1 [file Table2.xlsx]

## Sheet: Res
Chi-square test results of the top 20 genes with the highest mutation frequency
gene	group	mut_number	wt_number	chisq.test.p
ANK2	Low	40	207	0.105095
ANK2	High	55	191
COL11A1	Low	36	211	0.0151193
COL11A1	High	58	188
CSMD1	Low	43	204	0.295672
CSMD1	High	53	193
CSMD3	Low	77	170	0.00472187
CSMD3	High	108	138
FAT3	Low	34	213	0.00278161
FAT3	High	61	185
FLG	Low	58	189	0.392856
FLG	High	67	179
KRAS	Low	68	179	0.860632
KRAS	High	65	181
LRP1B	Low	60	187	0.00031601
LRP1B	High	98	148
MUC16	Low	85	162	0.024638
MUC16	High	110	136
NAV3	Low	42	205	0.110375
NAV3	High	57	189
PCDH15	Low	38	209	0.0487342
PCDH15	High	56	190
PCLO	Low	25	222	1.92053e-05
PCLO	High	62	184
RYR2	Low	74	173	0.00590239
RYR2	High	104	142
SPTA1	Low	51	196	0.012482
SPTA1	High	76	170
TP53	Low	93	154	3.59676e-07
TP53	High	150	96
TTN	Low	90	157	5.8258e-05
TTN	High	135	111
USH2A	Low	71	176	0.271635
USH2A	High	83	163
XIRP2	Low	44	203	0.00279671
XIRP2	High	73	173
ZFHX4	Low	56	191	0.00052307
ZFHX4	High	92	154
ZNF536	Low	48	199	0.80458
ZNF536	High	51	195
