# Supplementary material for: Development and validation of a TRP-related gene signature for overall survival prediction in lung adenocarcinoma
Source: Front Genet. 2022 Sep 15;13:905650. doi: 10.3389/fgene.2022.905650 (PMC9521679; doi:10.3389/fgene.2022.905650)
Supplement: Supplementary file 2 [file Table3.xlsx]

## Sheet: Sheet1
	Chromosome1
	amp	del	chisq.test.p
high	2216	1347	2.69e-07
low	1341	1075
	Chromosome2
	amp	del	chisq.test.p
high	1812	949	1.968e-05
low	837	585
	Chromosome3
	amp	del	chisq.test.p
high	1491	913	4.813e-05
low	927	740
	Chromosome4
	amp	del	chisq.test.p
high	1184	762	0.09651
low	813	461
	Chromosome5
	amp	del	chisq.test.p
Chi-square test results of chromosome amplification and deletion
high	1848	832	4.333e-06
low	1100	667
	Chromosome6
	amp	del	chisq.test.p
high	1259	808	0.2723
low	861	598
	Chromosome7
	amp	del	chisq.test.p
high	1487	491	0.0001112
low	864	390
	Chromosome8
	amp	del	chisq.test.p
high	2034	570	0.3131
low	1649	497
	Chromosome9
	amp	del	chisq.test.p
high	719	561	1.435e-07
low	446	546
	Chromosome10
	amp	del	chisq.test.p
high	1023	631	2.355e-13
low	483	538
	Chromosome11
	amp	del	chisq.test.p
high	1643	811	6.094e-07
low	812	568
	Chromosome12
	amp	del	chisq.test.p
high	1547	562	1.024e-05
low	1190	591
	Chromosome13
	amp	del	chisq.test.p
high	616	488	2.919e-11
low	305	457
	Chromosome14
	amp	del	chisq.test.p
high	1219	454	0.687
low	895	346
	Chromosome15
	amp	del	chisq.test.p
high	349	481	0.02348
low	251	442
	Chromosome16
	amp	del	chisq.test.p
high	739	390	0.6619
low	464	233
	Chromosome17
	amp	del	chisq.test.p
high	1197	489	3.37e-05
low	535	317
	Chromosome18
	amp	del	chisq.test.p
high	792	315	0.005823
low	506	267
	Chromosome19
	amp	del	chisq.test.p
high	805	433	0.1169
low	492	308
	Chromosome20
	amp	del	chisq.test.p
high	817	350	9.128e-05
low	948	281
	Chromosome21
	amp	del	chisq.test.p
high	358	193	0.9971
low	307	164
	Chromosome22
	amp	del	chisq.test.p
high	312	261	0.1373
low	218	222
