# Supplementary material for: Development and validation of a TRP-related gene signature for overall survival prediction in lung adenocarcinoma
Source: Front Genet. 2022 Sep 15;13:905650. doi: 10.3389/fgene.2022.905650 (PMC9521679; doi:10.3389/fgene.2022.905650)
Supplement: Supplementary file 3 [file Table1.xlsx]

## Sheet: aa
Chi-square test results of clinical characteristics
	Control	Tumour	chisq.test.p
	N=56	N=497
Age:			0.982
<60	15 (26.8%)	136 (27.36%)
>=60	41 (73.2%)	351 (70.62%)
NA	0 (0.00%)	10 (2.01%)
Gender:			0.587
FEMALE	33 (58.9%)	269 (54.12%)
MALE	23 (41.1%)	228 (45.88%)
NA	0 (0.00%)	0 (0.00%)
Stage:			0.417
Stage I&II	40 (71.43%)	384 (77.26%)
Stage III&IV	15 (26.79%)	105 (21.13%)
NA	1 (1.79%)	8 (1.61%)
Smoke:			1
No	43 (76.79%)	412 (82.90%)
Yes	7 (12.50%)	71 (14.29%)
NA	6 (10.71%)	14 (2.82%)
